# Supplementary material for: Sex-Specific Isolation and Propagation of Human Premeiotic Fetal Germ Cells and Germ Cell-Like Cells
Source: Cells. 2021 May 16;10(5):1214. doi: 10.3390/cells10051214 (PMC8156680; doi:10.3390/cells10051214)
Supplement: Supplementary file 1 [file cells-10-01214-s001.zip]

Archive with 1 entries (1 files):
- cells-1112689-supplementary.pdf
